# Supplementary material for: Using Machine Learning Methods to Predict Hospitalization Based on Brixia Score and Patient Clinical Data (from the COVID-19 Pandemic)
Source: Medicina (Kaunas). 2026 Feb 17;62(2):392. doi: 10.3390/medicina62020392 (PMC12942398; doi:10.3390/medicina62020392)
Supplement: Supplementary file 1 [file medicina-62-00392-s001.zip]

Archive with 1 entries (1 files):
- medicina-4123485-supplementary.pdf
